# Supplementary material for: Kinetically Controlled Direct Synthesis of Ag Nanoclusters as Precursor of Luminescent AgAu Alloy Nanoclusters for Aluminum Ions Detection
Source: Nanomaterials (Basel). 2024 Dec 12;14(24):1987. doi: 10.3390/nano14241987 (PMC11728816; doi:10.3390/nano14241987)
Supplement: Supplementary file 1 [file nanomaterials-14-01987-s001.zip]

Archive with 1 entries (1 files):
- nanomaterials-3328765-supplementary.pdf
